# Supplementary material for: Diffusion Tensor Imaging Changes Do Not Affect Long-Term Neurodevelopment following Early Erythropoietin among Extremely Preterm Infants in the Preterm Erythropoietin Neuroprotection Trial
Source: Brain Sci. 2021 Oct 16;11(10):1360. doi: 10.3390/brainsci11101360 (PMC8533828; doi:10.3390/brainsci11101360)
Supplement: Supplementary file 1 [file brainsci-11-01360-s001.zip]

Archive with 1 entries (1 files):
- brainsci-1410518-supplementary.pdf
